# Supplementary material for: Effects of Er:YAG laser debonding on changes in the properties of dental zirconia
Source: PLoS One. 2024 Nov 14;19(11):e0313739. doi: 10.1371/journal.pone.0313739 (PMC11563378; doi:10.1371/journal.pone.0313739)
Supplement: S1 Raw data — (XLSX) [file pone.0313739.s001.xlsx]

## Sheet: Sheet1
optical properties	TP		E
SGZ
control
1	17.1809
2	18.1836
3	16.8307
4	16.7758
5	16.737
6	17.0535
7	13.8801
8	15.3469
9	16.8115
10	16.2467
4W
1	16.3268		0.693445
2	16.3041		1.07939
3	16.1003		0.504954
4	16.1693		1.25307
5	16.4359		0.986145
6	17.6746		0.32933
7	16.2789		1.36644
8	16.3535		0.623264
9	16.3952		1.24751
10	16.4999		0.73251
5W
1	14.6507		0.720612
2	16.8016		0.707623
3	16.452		1.40295
4	16.2181		0.511087
5	16.2437		1.10138
6	16.1439		1.02209
7	16.2586		1.41757
8	16.3906		1.19682
9	16.3388		0.513422
10	16.6061		0.619253
6W
1	14.3143		1.16159
2	14.2955		1.07999
3	16.4221		0.11981
4	16.3218		1.79217
5	16.1542		0.895327
6	16.2727		1.50667
7	16.2775		1.75922
8	16.2743		0.279976
9	16.4925		0.481001
10	12.714		1.53477
5Y-PSZ
control
1	19.3186
2	16.2778
3	16.1661
4	16.1339
5	19.2146
6	17.7742
7	16.2555
8	17.1346
9	16.3104
10	19.5919
4W
1	16.3056		0.936534
2	16.7229		1.0447
3	16.0197		1.23382
4	18.3562		0.856526
5	16.1591		1.2762
6	16.1252		0.938092
7	16.2919		0.527007
8	19.1853		1.30405
9	16.2707		0.86518
10	16.1759		1.66864
5W
1	18.3237		1.11308
2	15.9255		1.21335
3	16.2301		1.0806
4	15.3127		1.31245
5	16.323		1.37645
6	18.4312		1.16755
7	16.2844		1.00374
8	15.836		1.83853
9	16.3226		0.617832
10	15.311		0.746121
6W
1	16.2482		0.982464
2	16.2237		1.20481
3	16.2418		0.713173
4	18.207		1.34258
5	16.2877		1.01409
6	16.3982		1.091
7	14.7998		1.49167
8	16.3087		1.16812
9	16.5105		1.461
10	14.299		1.50433
4Y-PSZ
control
1	17.1189
2	16.4201
3	18.0125
4	16.1827
5	16.2274
6	16.0181
7	18.1896
8	16.3967
9	16.2703
10	19.8357
4W
1	15.2213		0.623633
2	17.7908		1.12812
3	18.2891		0.779319
4	15.1232		1.20866
5	16.3367		1.26538
6	16.6349		1.57212
7	15.4742		0.902507
8	18.2864		1.42608
9	16.1326		1.13495
10	16.4965		1.05779
5W
1	16.1567		0.988462
2	16.3093		0.624018
3	16.2995		0.963358
4	16.0886		1.09239
5	16.2265		1.27869
6	16.3113		1.78005
7	14.6077		1.40773
8	17.9214		1.04564
9	16.0226		1.1001
10	17.6361		1.04581
6W
1	16.1831		1.24976
2	16.2164		1.4164
3	16.185		1.37664
4	16.3267		1.12226
5	14.8832		1.37667
6	16.2873		0.763229
7	18.6584		1.17737
8	14.2172		1.05095
9	16.1774		0.8316
10	16.3741		1.28831
3Y-TZP
control
1	14.6247
2	17.6793
3	14.7288
4	14.7123
5	14.504
6	14.7485
7	14.7999
8	16.7366
9	14.8343
10	14.8822
4W
1	14.6784		0.784971
2	16.6739		1.445
3	15.0581		1.29088
4	14.7128		0.422397
5	14.9937		0.712081
6	14.3166		1.41853
7	16.7605		0.444048
8	14.6749		1.27523
9	14.7245		1.6366
10	12.846		0.412334
5W
1	14.901		1.10699
2	14.9235		0.377225
3	14.585		0.434809
4	11.6343		0.469488
5	14.852		0.524766
6	14.6314		1.487
7	17.0237		1.24605
8	14.773		1.58747
9	12.6109		1.2952
10	14.8641		1.40986
6W
1	14.7975		0.566374
2	15.5885		1.32089
3	14.5146		1.57248
4	12.7005		0.372692
5	14.5779		0.535928
6	14.9104		1.60623
7	13.5981		1.47643
8	14.8075		0.633734
9	13.3277		1.25128
10	14.9511		1.00223

## Sheet: Sheet2
zirconia	energy	FS	em	vh	ra
1	1	1184.34	95.76	1475.8	0.016
1	1	1386.33	100.08	1426.86	0.017
1	1	744.81	95.72	1425.5	0.016
1	1	716.03	91.08	1414.53	0.019
1	1	1458.28	91.72	1404.37	0.014
1	1	1040.18	94.91	1451.97	0.02
1	1	770.63	98.5	1419.75	0.018
1	1	1212.04	97.02	1426.85	0.019
1	1	848.95	98.62	1416.15	0.013
1	1	1039.8	99.09	1448.08	0.017
1	2	1570.94	98.21	1483.56	0.013
1	2	995.75	98.71	1389.54	0.018
1	2	1316.57	100.14	1410.52	0.016
1	2	614.68	96.24	1422.73	0.015
1	2	1089.08	94.91	1418.64	0.014
1	2	1070.41	101.3	1447.56	0.017
1	2	1252.85	95.07	1406.39	0.017
1	2	1236.02	90.45	1355.16	0.016
1	2	1226.97	97.04	1433.14	0.015
1	2	809.94	99.28	1382.33	0.018
1	3	990.17	100.31	1418.69	0.018
1	3	821.47	95.07	1455.88	0.017
1	3	997.81	100.75	1422.65	0.017
1	3	1400.83	100.29	1435.12	0.017
1	3	1249.79	99.77	1471.43	0.016
1	3	1157.08	97.32	1456.21	0.016
1	3	1067.35	96.84	1450.23	0.018
1	3	745.27	99.37	1426.81	0.012
1	3	473.36	99.74	1435.38	0.017
1	3	1300.46	99.86	1490.92	0.014
1	4	1130.14	101.96	1419.93	0.015
1	4	1217.8	100.24	1324.07	0.019
1	4	1326.1	100.71	1409.68	0.015
1	4	568.63	98.39	1426.54	0.019
1	4	1127.22	100.01	1413.71	0.015
1	4	577.09	98.28	1409.9	0.013
1	4	837.87	95.04	1448.85	0.015
1	4	1174.21	100.67	1426.85	0.017
1	4	1231.64	93.04	1415.18	0.02
1	4	1122.97	103.86	1475.34	0.015
2	1	755.55	101.92	1506.6	0.02
2	1	235.74	99.82	1480.47	0.027
2	1	587.21	101.52	1471.22	0.017
2	1	655.91	104.86	1469.34	0.023
2	1	178.59	104.06	1480.26	0.02
2	1	626.9	103.45	1473.79	0.022
2	1	637.32	97.67	1538.74	0.02
2	1	686.32	99.29	1506.97	0.023
2	1	682.45	100.38	1475.8	0.023
2	1	213.67	105.23	1456.75	0.021
2	2	478.47	103.94	1467.49	0.022
2	2	532.74	102.68	1486.5	0.019
2	2	384.39	102.62	1519.56	0.02
2	2	445.7	101.7	1502.42	0.018
2	2	607.27	101.55	1517.56	0.021
2	2	405.82	106.3	1483.4	0.023
2	2	580.38	102.15	1463	0.028
2	2	513.8	103.13	1501.7	0.02
2	2	538.64	100.43	1495.42	0.021
2	2	649.89	106.54	1474.06	0.021
2	3	415.66	105.15	1513.51	0.019
2	3	358.96	106.07	1475.66	0.0221
2	3	648.92	106.25	1481.71	0.019
2	3	652.99	105.88	1476.04	0.019
2	3	636.24	103.24	1486.64	0.021
2	3	651.8	104.25	1462.63	0.015
2	3	535.18	98.75	1478.37	0.02
2	3	613.11	101.56	1473.08	0.019
2	3	473.76	105.33	1443.78	0.017
2	3	521.36	100.81	1475.79	0.018
2	4	562.77	104.92	1469.33	0.022
2	4	363.61	103.84	1472	0.025
2	4	583.28	104.6	1467.6	0.018
2	4	594.8	103.54	1534.83	0.022
2	4	695.11	103.17	1508.22	0.02
2	4	540.93	106.98	1499.17	0.023
2	4	406.38	103.07	1479.44	0.021
2	4	455.12	104.05	1484.6	0.021
2	4	462.91	102.93	1492.42	0.021
2	4	473.38	106.51	1491.74	0.021
3	1	236.29	100.75	1500.48	0.018
3	1	262.23	96.5	1481.25	0.036
3	1	234.25	102.16	1522.4	0.013
3	1	280.13	98.07	1506.78	0.02
3	1	292.35	103.96	1513.61	0.017
3	1	319.07	100.27	1501.55	0.032
3	1	268.95	104.01	1517.87	0.016
3	1	263.21	94.66	1514.31	0.024
3	1	300.72	90.23	1495.4	0.017
3	1	320	100.77	1501.04	0.018
3	2	312.31	102.33	1522.34	0.018
3	2	342.73	92.29	1553.51	0.019
3	2	336.05	101.91	1502.09	0.04
3	2	226.62	99.11	1513.85	0.002
3	2	320.56	102.86	1515.51	0.022
3	2	293.13	101.05	1529.26	0.015
3	2	361.7	97.95	1540.1	0.016
3	2	184.11	96.17	1486.58	0.018
3	2	198	101.23	1538.88	0.014
3	2	200	99.37	1494.26	0.022
3	3	394.28	102.87	1498.33	0.019
3	3	197.31	99.25	1529.99	0.02
3	3	304.28	99.18	1531.53	0.025
3	3	271	104.82	1477.81	0.017
3	3	237.53	101.74	1524.4	0.02
3	3	226.16	105.62	1477.77	0.017
3	3	275.65	100.59	1535.86	0.016
3	3	311.56	95.37	1513.62	0.019
3	3	188.71	93.23	1524.97	0.02
3	3	302.32	98.77	1504.14	0.018
3	4	235.49	101.17	1510.96	0.02
3	4	263.58	102.61	1495.38	0.019
3	4	223.55	100.01	1475.71	0.018
3	4	298.15	102.05	1511.07	0.018
3	4	191.12	104.51	1511.09	0.031
3	4	242.71	102.99	1484.39	0.02
3	4	139.35	103.85	1516.63	0.019
3	4	178.24	97.17	1525.45	0.016
3	4	296.86	93.15	1511.33	0.013
3	4	256.48	90.23	1493.51	0.02
4	1	570.15	65.99	1453.89	0.196
4	1	723.93	82.28	1451.7	0.19
4	1	589.17	94	1364.79	0.19
4	1	513.18	68.19	1421.96	0.234
4	1	690.69	56.18	1394.16	0.228
4	1	573.78	88.27	1400.33	0.141
4	1	251.68	80.21	1377.63	0.198
4	1	660.73	67.48	1467.15	0.282
4	1	635.83	76.14	1487.07	0.246
4	1	602.06	77.16	1447.48	0.224
4	2	558.62	66.09	1523.82	0.166
4	2	692.78	77.7	1432.5	0.155
4	2	632.76	75.98	1492.45	0.218
4	2	583.89	86.22	1466.09	0.214
4	2	678.86	95.35	1443.59	0.32
4	2	517.03	77.68	1402.25	0.23
4	2	620.72	97.69	1447.31	0.135
4	2	498.83	70.05	1459.48	0.176
4	2	532.34	66.88	1488.19	0.223
4	2	552.12	81.41	1446.3	0.196
4	3	485.01	74.99	1545.51	0.238
4	3	528.59	82.82	1432.54	0.189
4	3	576.29	93.39	1393.92	0.166
4	3	595.44	73.84	1473.68	0.15
4	3	540.79	94.72	1397.07	0.162
4	3	613.71	65.18	1440.98	0.159
4	3	631.23	61.97	1470.47	0.239
4	3	603.49	78.08	1462.67	0.136
4	3	343.26	74.18	1387.75	0.227
4	3	499.65	65.92	1421.97	0.229
4	4	732.33	60.8	1430.86	0.232
4	4	679.96	93.32	1395.4	0.117
4	4	542.28	62.55	1498.57	0.533
4	4	609.3	87.65	1449.1	0.125
4	4	730.71	68.44	1454.4	0.156
4	4	510.75	69.35	1442.8	0.1482
4	4	243.27	76.91	1474.13	0.179
4	4	495.78	69.71	1465.42	0.185
4	4	472.07	64.72	1454.29	0.168
4	4	506.83	93.23	1458.68	0.157
